# Supplementary material for: Febrile Temperature Augments Ring-stage Plasmodium falciparum Adhesion to Brain Endothelial Cells
Source: J Infect Dis. 2025 Sep 10;233(5):e1215–25. doi: 10.1093/infdis/jiaf474 (PMC13175607; doi:10.1093/infdis/jiaf474)
Supplement: jiaf474_Supplementary_Data [file jiaf474_supplementary_data.zip]

Archive with 2 entries (2 files):
- Supplemental_Figure1.docx
- Supplemental_Table1.docx
